# Supplementary material for: Synchronization of OpenCap with Force Platforms: Validation of an Event-Based Algorithm
Source: Sensors (Basel). 2026 Jan 6;26(2):360. doi: 10.3390/s26020360 (PMC12846238; doi:10.3390/s26020360)
Supplement: Supplementary file 1 [file sensors-26-00360-s001.zip]

Archive with 1 entries (1 files):
- sensors-4053056-supplementary.pdf
